# Supplementary material for: Anti-phase boundary accelerated exsolution of nanoparticles in non-stoichiometric perovskite thin films
Source: Nat Commun. 2022 Nov 5;13:6682. doi: 10.1038/s41467-022-34289-3 (PMC9637132; doi:10.1038/s41467-022-34289-3)
Supplement: Supplementary file 6 — Source Data [file 41467_2022_34289_MOESM6_ESM.xlsx]

## Sheet: Sheet1
	Fig. 2h	O-K edge	eV	APD	Perovskite		Fig. 2i	Ti-L edge	eV	APD	Perovskite		fig. 4b	Image	Boundary 2	Bulk	Boundary 1		Fig. 5g	Time	ESD of exsolved Ni		Fig. 5h	Time	ESD of crystalline Ni
			528.95	0.00339	0.05315				449.553	-0.000874575	0.00462			1	0	0	0			0	1.15844			2350	0
			529.05	0.02776	0.08284				449.653	0.01682	0.01759			2	0.5913	3.8131	2.2808			40	1.2905			2360	0
			529.15	0.04711	0.11063				449.753	0.01552	0.01157			3	0.6796	4.3675	3.3462			80	1.42819			2370	0
			529.25	0.06363	0.13458				449.853	0.00652	-0.0098			4	0.5913	3.6195	2.4093			120	1.20266			2380	0
			529.35	0.08307	0.16074				449.953	-0.00102	-0.02672			5	0	0	0			160	1.58777			2390	0
			529.45	0.10626	0.1873				450.053	0.00432	-0.01796									200	1.6379			2400	0
			529.55	0.12847	0.20008				450.153	0.01085	-0.01274									240	1.94494			2410	0
			529.65	0.14201	0.1997				450.253	0.02131	-0.01309									280	1.7135			2420	0
			529.75	0.1497	0.19479				450.353	0.01561	-0.00737									320	1.81315			2430	2.82
			529.85	0.15821	0.1865				450.453	0.0175	-0.01721									360	1.7615			2440	1.56
			529.95	0.16595	0.17391				450.553	0.01618	-0.01328									400	1.40527			2450	0
			530.05	0.1661	0.15883				450.653	0.02354	0.00317									440	1.63245			2460	0
			530.15	0.16349	0.14514				450.753	0.02119	0.01494									480	1.51472			2470	3.725
			530.25	0.15086	0.134				450.853	0.03112	-0.000891859									520	1.68918			2480	3.809
			530.35	0.13562	0.13046				450.953	0.03345	-0.00697									560	1.70606			2490	0
			530.45	0.12321	0.1288				451.053	0.01345	-0.01519									600	1.66412			2500	3.007
			530.55	0.12166	0.12296				451.153	-0.00693	-0.01166									640	1.80998			2510	3.883
			530.65	0.12705	0.1191				451.253	-0.01672	-0.01034									680	1.97192			2520	3.998
			530.75	0.14171	0.1234				451.353	0.00749	0.01199									720	1.93674			2530	4.055
			530.85	0.16261	0.13412				451.453	0.00245	0.02358									760	2.027			2540	4.158
			530.95	0.17639	0.1499				451.553	-0.01655	0.01279									800	2.00966			2550	4.326
			531.05	0.18489	0.15764				451.653	-0.01775	0.00713									840	2.14273			2560	4.2
			531.15	0.19645	0.17004				451.753	-0.01703	0.00476									880	2.15399			2570	4.265
			531.25	0.21244	0.18991				451.853	-0.000429976	0.00918									920	2.07481			2580	4.661
			531.35	0.23876	0.21469				451.953	0.00616	0.01167									960	2.23037			2590	4.67
			531.45	0.27532	0.24137				452.053	0.00453	0.01547									1000	2.14778			2600	4.809
			531.55	0.31499	0.26933				452.153	0.000390197	0.01128									1040	2.01882			2610	4.84
			531.65	0.35755	0.30627				452.253	-0.00458	0.00239									1080	2.26633			2620	4.832
			531.75	0.40861	0.35796				452.353	-0.0071	0.00123									1120	2.25535
			531.85	0.46138	0.42753				452.453	0.00156	0.02659									1160	2.32813
			531.95	0.51852	0.50582				452.553	0.00515	0.0349									1200	2.31166
			532.05	0.58634	0.57999				452.653	0.00596	0.02283									1240	2.32046
			532.15	0.65826	0.65272				452.753	-0.00365	0.00226									1280	2.38085
			532.25	0.73312	0.71976				452.853	-0.0054	-0.00341									1320	2.26436
			532.35	0.79882	0.78234				452.953	-0.00903	-0.00683									1360	2.33632
			532.45	0.85726	0.83219				453.053	-0.0099	-0.01131									1400	2.33223
			532.55	0.9046	0.87699				453.153	-0.00512	-0.01232									1440	2.3221
			532.65	0.94764	0.92179				453.253	0.00944	-0.00068529									1480	2.47318
			532.75	0.97844	0.96356				453.353	0.02164	0.01767									1520	2.48679
			532.85	0.99653	0.99381				453.453	0.00956	0.02231									1560	2.47009
			532.95	1.00428	1.00305				453.553	0.02526	0.03184									1600	2.42641
			533.05	0.99951	0.99619				453.653	0.03026	0.02335									1640	2.50617
			533.15	0.97953	0.98779				453.753	0.02482	0.02592									1680	2.47781
			533.25	0.94877	0.97624				453.853	0.01906	0.01699									1720	2.50134
			533.35	0.90512	0.95377				453.953	0.01053	0.01081									1760	2.54023
			533.45	0.85861	0.92288				454.053	0.01933	0.00726									1800	2.52212
			533.55	0.81424	0.89642				454.153	0.02395	0.01726									1840	2.49573
			533.65	0.76545	0.86858				454.253	0.02785	0.01583									1880	2.54799
			533.75	0.71797	0.84528				454.353	0.02011	0.00545									1920	2.54299
			533.85	0.69201	0.82518				454.453	0.0173	0.02173									1960	2.52868
			533.95	0.67213	0.80333				454.553	0.02124	0.02807									2000	2.51656
			534.05	0.65392	0.78577				454.653	0.03044	0.02626									2040	2.6136
			534.15	0.64106	0.77376				454.753	0.03496	0.03007									2080	2.57013
			534.25	0.63619	0.76348				454.853	0.04133	0.025									2120	2.7074
			534.35	0.64084	0.7652				454.953	0.04519	0.02579									2160	2.82027
			534.45	0.66388	0.77838				455.053	0.03358	0.02346									2200	2.73408
			534.55	0.69467	0.807				455.153	0.03349	0.02285									2240	2.87216
			534.65	0.73604	0.85014				455.253	0.03006	0.0168									2280	2.82748
			534.75	0.79011	0.8958				455.353	0.02219	0.0231									2320	2.81959
			534.85	0.84221	0.92634				455.453	0.02318	0.0184									2360	2.86439
			534.95	0.8818	0.94724				455.553	0.01664	0.01299									2400	3.66121
			535.05	0.91944	0.96771				455.653	-0.00105	0.0044									2440	3.80001
			535.15	0.95818	0.99095				455.753	-0.00968	-0.01325									2480	3.80951
			535.25	0.99832	1.01927				455.853	-0.02598	-0.02204									2520	3.99819
			535.35	1.04043	1.05173				455.953	-0.02559	-0.01264									2560	4.20024
			535.45	1.08145	1.08203				456.053	0.00026385	-0.00773									2600	4.80933
			535.55	1.11137	1.1186				456.153	0.00387	-0.00474
			535.65	1.13622	1.14229				456.253	0.000205336	0.00626
			535.75	1.1538	1.1501				456.353	0.00574	0.0081
			535.85	1.16174	1.1598				456.453	0.00773	0.01111
			535.95	1.16625	1.18299				456.553	0.01048	0.02865
			536.05	1.17178	1.20894				456.653	0.01852	0.04951
			536.15	1.18107	1.23478				456.753	0.03958	0.0681
			536.25	1.19378	1.25919				456.853	0.04132	0.0704
			536.35	1.19419	1.27706				456.953	0.04467	0.09391
			536.45	1.19199	1.28834				457.053	0.06529	0.09596
			536.55	1.19122	1.30074				457.153	0.08394	0.09313
			536.65	1.19323	1.30138				457.253	0.08377	0.09609
			536.75	1.19734	1.30507				457.353	0.08062	0.0993
			536.85	1.20732	1.32439				457.453	0.09868	0.10194
			536.95	1.21617	1.34513				457.553	0.08597	0.09396
			537.05	1.22823	1.35595				457.653	0.06981	0.09941
			537.15	1.22802	1.36759				457.753	0.07436	0.11046
			537.25	1.23106	1.38804				457.853	0.08859	0.09899
			537.35	1.22845	1.4126				457.953	0.10748	0.09118
			537.45	1.23219	1.43941				458.053	0.124	0.09115
			537.55	1.24494	1.46447				458.153	0.12544	0.1159
			537.65	1.24999	1.49001				458.253	0.118	0.13136
			537.75	1.25273	1.52109				458.353	0.13761	0.15729
			537.85	1.25782	1.5436				458.453	0.15526	0.18196
			537.95	1.2591	1.54545				458.553	0.18806	0.20845
			538.05	1.26833	1.54084				458.653	0.22372	0.24204
			538.15	1.28158	1.53815				458.753	0.24699	0.25821
			538.25	1.30114	1.53915				458.853	0.28691	0.29463
			538.35	1.31351	1.53176				458.953	0.35009	0.36374
			538.45	1.32124	1.51751				459.053	0.42696	0.45636
			538.55	1.32743	1.49698				459.153	0.50689	0.53772
			538.65	1.33052	1.47775				459.253	0.5517	0.56962
			538.75	1.3339	1.46405				459.353	0.57375	0.57748
			538.85	1.34319	1.45109				459.453	0.56079	0.56135
			538.95	1.3522	1.45139				459.553	0.51257	0.52876
			539.05	1.35455	1.46395				459.653	0.45267	0.49317
			539.15	1.35058	1.4654				459.753	0.41467	0.45793
			539.25	1.34037	1.45708				459.853	0.39756	0.4266
			539.35	1.32204	1.43378				459.953	0.37612	0.39542
			539.45	1.29386	1.40665				460.053	0.33662	0.38014
			539.55	1.26332	1.37614				460.153	0.32008	0.37427
			539.65	1.22737	1.35528				460.253	0.31328	0.36867
			539.75	1.18595	1.33477				460.353	0.31759	0.37957
			539.85	1.16043	1.29998				460.453	0.34423	0.40347
			539.95	1.12629	1.26247				460.553	0.38607	0.43137
			540.05	1.08918	1.21986				460.653	0.43296	0.4632
			540.15	1.05425	1.17022				460.753	0.47058	0.50365
			540.25	1.02157	1.12947				460.853	0.49981	0.55851
			540.35	0.99732	1.10455				460.953	0.53304	0.60356
			540.45	0.98165	1.08847				461.053	0.58296	0.643
			540.55	0.96893	1.07828				461.153	0.64987	0.6894
			540.65	0.96575	1.06698				461.253	0.71124	0.74392
			540.75	0.97006	1.04889				461.353	0.77271	0.79148
			540.85	0.97771	1.02912				461.453	0.82228	0.81084
			540.95	0.96612	1.01474				461.553	0.838	0.82723
			541.05	0.95863	0.99871				461.653	0.82712	0.81034
			541.15	0.95643	0.98174				461.753	0.80474	0.77805
			541.25	0.96364	0.97569				461.853	0.77419	0.72439
			541.35	0.97202	0.9716				461.953	0.72457	0.67117
			541.45	0.96801	0.95922				462.053	0.64267	0.61899
			541.55	0.9479	0.94438				462.153	0.57768	0.55278
			541.65	0.93337	0.92414				462.253	0.51432	0.50011
			541.75	0.92289	0.91922				462.353	0.4423	0.44143
			541.85	0.91051	0.92336				462.453	0.38452	0.39954
			541.95	0.89689	0.92856				462.553	0.34815	0.35599
			542.05	0.89494	0.93508				462.653	0.31812	0.33988
			542.15	0.89836	0.93902				462.753	0.2874	0.33626
			542.25	0.89718	0.93968				462.853	0.27181	0.31985
			542.35	0.88412	0.94079				462.953	0.26963	0.30929
			542.45	0.86185	0.94421				463.053	0.2708	0.31181
			542.55	0.84341	0.9447				463.153	0.28176	0.3217
			542.65	0.8403	0.94485				463.253	0.29984	0.33333
			542.75	0.8414	0.95011				463.353	0.30548	0.34182
			542.85	0.8427	0.94882				463.453	0.31415	0.33968
			542.95	0.85509	0.9446				463.553	0.33245	0.36234
			543.05	0.86298	0.94759				463.653	0.36126	0.38753
			543.15	0.87158	0.94939				463.753	0.39669	0.42263
			543.25	0.87737	0.95905				463.853	0.42499	0.45786
			543.35	0.88848	0.98066				463.953	0.44811	0.48054
			543.45	0.90257	0.99899				464.053	0.47276	0.501
			543.55	0.92895	1.0162				464.153	0.49977	0.53653
			543.65	0.958	1.04243				464.253	0.53873	0.58646
			543.75	0.99414	1.08227				464.353	0.5817	0.62445
			543.85	1.02946	1.11481				464.453	0.63107	0.68953
			543.95	1.06116	1.14371				464.553	0.67714	0.73197
									464.653	0.7052	0.74602
									464.753	0.71172	0.74404
									464.853	0.6885	0.73769
									464.953	0.68266	0.73382
									465.053	0.6737	0.72416
									465.153	0.65176	0.73779
									465.253	0.64977	0.73228
									465.353	0.64253	0.69596
									465.453	0.62746	0.6691
									465.553	0.61778	0.67853
									465.653	0.61361	0.67367
									465.753	0.63585	0.68154
									465.853	0.65975	0.71592
									465.953	0.68297	0.74075
									466.053	0.69094	0.74434
									466.153	0.72274	0.76084
									466.253	0.75638	0.79333
									466.353	0.78735	0.83248
									466.453	0.81434	0.86058
									466.553	0.85831	0.90214
									466.653	0.91426	0.94029
									466.753	0.95099	0.9685
									466.853	0.98855	0.98185
									466.953	0.98722	0.96803
									467.053	1	0.97727
									467.153	0.99761	1
									467.253	0.9881	0.9907
									467.353	0.96077	0.94438
									467.453	0.90804	0.8829
									467.553	0.8363	0.82548
									467.653	0.77447	0.75917
									467.753	0.71588	0.70404
									467.853	0.64444	0.65979
									467.953	0.57867	0.60729
									468.053	0.52656	0.54857
									468.153	0.48146	0.49895
									468.253	0.46592	0.47502
									468.353	0.45567	0.44409
									468.453	0.43758	0.41592
									468.553	0.40401	0.39428
									468.653	0.38035	0.37082
									468.753	0.35592	0.33766
									468.853	0.32764	0.31285
									468.953	0.31477	0.29659
									469.053	0.29879	0.28477
									469.153	0.28271	0.27598
									469.253	0.26613	0.26987
									469.353	0.25297	0.26075
									469.453	0.23355	0.24212
									469.553	0.2136	0.23649
									469.653	0.20455	0.25299
									469.753	0.20513	0.25924
									469.853	0.20061	0.23804
									469.953	0.21476	0.23059
									470.053	0.21448	0.22413
									470.153	0.19953	0.21875
									470.253	0.19248	0.20212
									470.353	0.18848	0.19663
									470.453	0.19209	0.19913
									470.553	0.1857	0.18924
									470.653	0.16996	0.18216
									470.753	0.17003	0.17852
									470.853	0.17993	0.17216
									470.953	0.18281	0.16247
									471.053	0.18233	0.17417
									471.153	0.18691	0.1771
									471.253	0.19751	0.17542
									471.353	0.20027	0.17962
									471.453	0.18825	0.19245
									471.553	0.18082	0.20835
									471.653	0.18894	0.22851
									471.753	0.20559	0.22719
									471.853	0.21616	0.20633
									471.953	0.21316	0.20574
									472.053	0.21025	0.21667
									472.153	0.20708	0.2075
									472.253	0.21236	0.19611
									472.353	0.20245	0.19915
									472.453	0.20915	0.21774
									472.553	0.20285	0.22499
									472.653	0.19847	0.21351
									472.753	0.21646	0.21701
									472.853	0.21192	0.19997
									472.953	0.19238	0.19143
									473.053	0.18938	0.1981
									473.153	0.19886	0.20876
									473.253	0.19841	0.21185
									473.353	0.19767	0.21653
									473.453	0.20245	0.22186
									473.553	0.2144	0.21886
									473.653	0.22481	0.21534
									473.753	0.21203	0.20668
									473.853	0.1939	0.21724
									473.953	0.20428	0.2244
									474.053	0.20858	0.22704
									474.153	0.19867	0.21679
									474.253	0.19589	0.20966
									474.353	0.19972	0.21735
									474.453	0.19665	0.2211
									474.553	0.2037	0.21789
									474.653	0.21487	0.21913
									474.753	0.21325	0.2233
									474.853	0.20824	0.22307
									474.953	0.21407	0.20621
									475.053	0.21928	0.2073
									475.153	0.2311	0.2248
									475.253	0.23315	0.22745
									475.353	0.22629	0.22562
									475.453	0.2191	0.22184
									475.553	0.21037	0.23215
									475.653	0.21786	0.23751
									475.753	0.21018	0.23195
									475.853	0.20931	0.2364
									475.953	0.22121	0.2444
									476.053	0.21773	0.22523
									476.153	0.19809	0.19835
									476.253	0.18646	0.19324
									476.353	0.19169	0.19851
									476.453	0.18975	0.20577
									476.553	0.17928	0.1913
									476.653	0.1722	0.18371
									476.753	0.17707	0.19625
									476.853	0.1722	0.19175
									476.953	0.16771	0.17501
									477.053	0.17874	0.17123
									477.153	0.16788	0.17361
									477.253	0.15227	0.17438
									477.353	0.15259	0.17797
									477.453	0.15816	0.18744
									477.553	0.17112	0.19445
									477.653	0.19694	0.20851
									477.753	0.21774	0.21071
									477.853	0.22807	0.20811
									477.953	0.22582	0.21046
									478.053	0.22472	0.21308
									478.153	0.22583	0.20516
									478.253	0.23697	0.20611
									478.353	0.21968	0.19464
									478.453	0.2214	0.19128
									478.553	0.22028	0.20991
									478.653	0.21674	0.23156
									478.753	0.21555	0.22839
									478.853	0.20061	0.22464
									478.953	0.20842	0.2294
									479.053	0.21186	0.23897
									479.153	0.22831	0.24292
									479.253	0.23086	0.22384
									479.353	0.21804	0.21743
									479.453	0.20787	0.20555
									479.553	0.19919	0.19617
									479.653	0.18695	0.18955
									479.753	0.18082	0.18383
									479.853	0.1765	0.1745
									479.953	0.17549	0.16191
									480.053	0.16589	0.16032
									480.153	0.16282	0.16375
									480.253	0.17432	0.17953
									480.353	0.18487	0.20074
									480.453	0.19639	0.20685
									480.553	0.20057	0.2095
									480.653	0.19598	0.2096
									480.753	0.17561	0.21267
									480.853	0.17508	0.2144
									480.953	0.18762	0.21487
									481.053	0.18375	0.21246
									481.153	0.18238	0.20639
									481.253	0.18241	0.214
									481.353	0.16987	0.21544
									481.453	0.16943	0.21197
									481.553	0.17833	0.21833
									481.653	0.18876	0.21703
									481.753	0.18072	0.22183
									481.853	0.17262	0.21304
									481.953	0.16766	0.19929
									482.053	0.17452	0.20044
									482.153	0.18308	0.18221
									482.253	0.18316	0.17339
									482.353	0.16713	0.18202
									482.453	0.16198	0.17807
									482.553	0.16222	0.18157
